# Supplementary material for: Structural insights into Pot1-ssDNA, Pot1-Tpz1 and Tpz1-Ccq1 Interactions within fission yeast shelterin complex
Source: PLoS Genet. 2022 Jul 18;18(7):e1010308. doi: 10.1371/journal.pgen.1010308 (PMC9333443; doi:10.1371/journal.pgen.1010308)
Supplement: S1 Table — (XLSX) [file pgen.1010308.s011.xlsx]

## Sheet: Sheet1
S1 Table. Crystal data collection and refinement statistics.
	Pot1DBD-Tel18	Pot1OB3-Tpz1PIM	Pot1OB3-Tpz1PIM	Ccq1TAD-Tpz1CBM	Ccq1TAD-Tpz1CBM
	(PDB 7CUH)	(SeMet-SAD)	(PDB 7CUI)	(SeMet-SAD)	(PDB 7CUJ)
Data collection
Space group	P212121	P41212	P41212	P21	P21
Cell dimensions
a, b, c (Å)	62.2, 65.9, 92.8	126.3, 126.3, 121.4	126.2, 126.2, 121.4	58.4, 71.7, 95.3	58.3, 71.8, 95.2
a, b, g (°)	90.0, 90.0, 90.0	90.0, 90.0, 90.0	90.0, 90.0, 90.0	90.0, 104.1, 90.0	90.0, 103.9, 90.0
Resolution (Å)	3	2.9	2.6	2.8	2.4
Rmerge	0.137 (0.494) *	0.133 (0.816) *	0.093 (0.660) *	0.082 (0.677) *	0.058 (0.593) *
I/σ(I)	13.2 (3.3) *	32.5 (4.3) *	19.6 (2.3) *	21.4 (2.7) *	25.7 (2.8) *
Completeness (%)	99.3 (95.2) *	100.0 (100.0) *	99.7 (98.7) *	98.3 (87.4) *	98.9 (92.0) *
Redundancy	6.2 (5.5) *	25.7 (25.5) *	6.4 (5.5) *	6.5 (5.4) *	4.4 (4.0) *
Refinement
Resolution (Å)	46.44-3.00		43.78-2.60		38.87-2.40
No. of reflections	7421		30033		25089
Rwork / Rfree	0.267/0.298		0.196/0.238		0.198/0.255
B-factors (Å2)
Protein	67.6		50		55.3
DNA	97.4		-		-
Water	-		44.5		40.2
R.m.s. deviations
Bond lengths (Å)	0.005		0.004		0.002
Bond angles (°)	1.282		1.029		0.831
Ramanchandran plot
Favored region	0.937		0.974		0.968
Allowed region	1		1		1
Outlier region	0		0		0
*Highest resolution shell is shown in parenthesis
