# Supplementary material for: Structural insights into Pot1-ssDNA, Pot1-Tpz1 and Tpz1-Ccq1 Interactions within fission yeast shelterin complex
Source: PLoS Genet. 2022 Jul 18;18(7):e1010308. doi: 10.1371/journal.pgen.1010308 (PMC9333443; doi:10.1371/journal.pgen.1010308)
Supplement: S2 Table — (XLSX) [file pgen.1010308.s012.xlsx]

## Sheet: Fig 3B
S2 Table. Statistical Source Data for Fig 4.
Source data for Fig 4C
Description: The expressions of his3+ reporter gene and TERRA were monitored by RT-qPCR analysis as described in the methods. The graph represents three independent experiments listed below. Error bars represent SEM.
	RT
	ccq1-wt			ccq1-F155R
his3+	0.0386491	0.0353405	0.03801	1.47864	1.50935	1.58356
TERRA	0.215928	0.190222	0.328261	25.8667	23.3416	30.6085
tlh1+	1.59281	1.92148	1.70407	11.3073	11.524	9.81154
dg	0.871537	0.919889	1.11895	0.794704	0.918302	1.04451
Source data for Fig 4D, 4E, 4F, 4G, 4H and 4I
Description: The enrichments of Ccq1, Tpz1, Rap1, Clr3 and Clr4 by ChIP-qPCR analysis as described in the methods. The graph represents three independent experiments listed below. Error bars represent SEM.
	Enrichment of Ccq1-3Flag at telomeres
no tag		0.576781	0.783768	0.660056
ccq1-wt		4.66588	4.54642	5.22793
ccq1-F155R		0.220542	0.220645	0.171472
	Enrichment of Tpz1-13Myc at telomeres
no tag		1.02887	1.01289	0.87488
ccq1-wt		22.0143	30.208	25.7406
ccq1-F155R		7.99237	21.3537	14.7165
	Enrichment of Rap1-13Myc at telomeres
ccq1-wt		9.24023	8.74902	9.00839
ccq1-F155R		3.01084	3.89776	2.8875
	Enrichment of Clr3-13Myc at telomeres
ccq1-wt		4.85359	4.64959	2.83687
ccq1-F155R		0.749565	0.792182	0.397943
	Enrichment of Clr4-3Myc at telomeres
ccq1-wt		4.26121	2.96653	3.68182
ccq1-F155R		0.412554	0.514575	0.540458
	Enrichment of Trt1-13Myc at telomeres
no tag		0.51877	0.671955	0.458512
ccq1-wt		2.77426	2.17373	2.02864
ccq1-F155R		0.365573	0.422966	0.668568
Source data for S9E Fig
Description: The Co-IP of Ccq11 and TER1 in vivo was monitored by RIP assay as described in the methods. The graph represents four independent experiments listed below. Error bars represent SEM.
	TER1 coimmunoprecipitation with Ccq1
no tag		0.0175505	0.0301276	0.0254655	0.0253436
ccq1-wt		0.151869	0.232204	0.160879	0.354811
ccq1-F155R		0.0311759	0.0137992	0.0342083	0.0520968
