# Supplementary material for: Structural insights into Pot1-ssDNA, Pot1-Tpz1 and Tpz1-Ccq1 Interactions within fission yeast shelterin complex
Source: PLoS Genet. 2022 Jul 18;18(7):e1010308. doi: 10.1371/journal.pgen.1010308 (PMC9333443; doi:10.1371/journal.pgen.1010308)
Supplement: S3 Table — (XLSX) [file pgen.1010308.s013.xlsx]

## Sheet: Sheet1
S3 Table. Yeast strains used for this study.
Strain name	Genotype	Source
TN9125	h- ade6-M210 his3-D1 his3+::tel(1L)	Nimmo et al., 1998 [1]
ZW-1000	h- ade6-M210 his3-D1 his3+::tel(1L) ccq1-wt::3FLAG-natMX	TN9125
ZW-1001	h- ade6-M210 his3-D1 his3+::tel(1L) ccq1-L143R::3FLAG-natMX	TN9125
ZW-1002	h- ade6-M210 his3-D1 his3+::tel(1L) ccq1-M147R::3FLAG-natMX	TN9125
ZW-1003	h- ade6-M210 his3-D1 his3+::tel(1L) ccq1-L151R::3FLAG-natMX	TN9125
ZW-1004	h- ade6-M210 his3-D1 his3+::tel(1L) ccq1-F155R::3FLAG-natMX	TN9125
ZW-1005	h- ade6-M210 his3-D1 his3+::tel(1L) ccq1-I185R::3FLAG-natMX	TN9125
ZW-1006	h- ade6-M210 his3-D1 his3+::tel(1L) ccq1-P189R::3FLAG-natMX	TN9125
ZW-1007	h- ade6-M210 his3-D1 his3+::tel(1L) tpz1+::13myc-hphMX6	TN9125
ZW-1008	h- ade6-M210 his3-D1 his3+::tel(1L) tpz1+::13myc-hphMX6 ccq1-wt::3FLAG-natMX	ZW-1007
ZW-1009	h- ade6-M210 his3-D1 his3+::tel(1L) tpz1+::13myc-hphMX6 ccq1-F155R::3FLAG-natMX	ZW-1007
ZW-1010	h- ade6-M210 his3-D1 his3+::tel(1L) clr3+::13myc-hphMX6	TN9125
ZW-1011	h- ade6-M210 his3-D1 his3+::tel(1L) clr3+::13myc-hphMX6 ccq1-wt::3FLAG-natMX	ZW-1010
ZW-1012	h- ade6-M210 his3-D1 his3+::tel(1L) clr3+::13myc-hphMX6 ccq1-F155R::3FLAG-natMX	ZW-1010
ZW-1013	h- ade6-M210 his3-D1 his3+::tel(1L) clr4+::3myc-hphMX6	TN9125
ZW-1014	h- ade6-M210 his3-D1 his3+::tel(1L) clr4+::3myc-hphMX6 ccq1-wt::3FLAG-natMX	ZW-1013
ZW-1015	h- ade6-M210 his3-D1 his3+::tel(1L) clr4+::3myc-hphMX6 ccq1-F155R::3FLAG-natMX	ZW-1013
ZW-1016	h- ade6-M210 his3-D1 his3+::tel(1L) rap1+::13myc-hphMX6	TN9125
ZW-1017	h- ade6-M210 his3-D1 his3+::tel(1L) rap1+::13myc-hphMX6 ccq1-wt::3FLAG-natMX	ZW-1016
ZW-1018	h- ade6-M210 his3-D1 his3+::tel(1L) rap1+::13myc-hphMX6 ccq1-F155R::3FLAG-natMX	ZW-1016
Reference
1. Nimmo ER, Pidoux AL, Perry PE, Allshire RC. Defective meiosis in telomere-silencing mutants of Schizosaccharomyces pombe. Nature. 1998;392(6678):825-8. doi: 10.1038/33941. PubMed PMID: 9572142.
