# Supplementary material for: Structural insights into Pot1-ssDNA, Pot1-Tpz1 and Tpz1-Ccq1 Interactions within fission yeast shelterin complex
Source: PLoS Genet. 2022 Jul 18;18(7):e1010308. doi: 10.1371/journal.pgen.1010308 (PMC9333443; doi:10.1371/journal.pgen.1010308)
Supplement: S4 Table — (XLSX) [file pgen.1010308.s014.xlsx]

## Sheet: Sheet1
S4 Table. Oligonucleotides used in this study.
Oligonucleotides for qPCR
DNA amplified	Primer	Sequence (5′–3′)	Reference
Telomere	For	TATTTCTTTATTCAACTTACCGCACTTC	Harland et al., 2014 [1]
	Rev	CAGTAGTGCAGTGTATTATGATAATTAAAATGG
act1+	For	AACCCTCAGCTTTGGGTCTT	van Emden et al., 2018 [2]
	Rev	TTTGCATACGATCGGCAATA
his3+	For	GGTAAGCCTAGTAACGATGCC	van Emden et al., 2018 [2]
	Rev	GTGCCAACAGTGATACGCAA
TERRA	For	GAAGTTCACTCAGTCATAATTAATTGGGTAAC	van Emden et al., 2018 [2]
	Rev	GGGCCCAATAGTGGGGGCATTGTATTTGTG
tlh1+	For	ATGGTCGTCGCTTCAGAAATTGC	van Emden et al., 2018 [2]
	Rev	CTCCTTGGAAGAATTGCAAGCCTC
cen-dg	For	TGCTCTGACTTGGCTTGTCTT	van Emden et al., 2018 [2]
	Rev	CCCTAACTTGGAAAGGCACA
TER1	For	CAGTGTACGTGAGTCTTCTGCCTT	Collopy et al., 2018 [3]
	Rev	CAAAAATTCGTTGTGATCTGACAAGC
References
1. Harland JL, Chang YT, Moser BA, Nakamura TM. Tpz1-Ccq1 and Tpz1-Poz1 interactions within fission yeast shelterin modulate Ccq1 Thr93 phosphorylation and telomerase recruitment. PLoS Genet. 2014;10(10):e1004708. doi: 10.1371/journal.pgen.1004708. PubMed PMID: 25330395; PubMed Central PMCID: PMCPMC4199508.
2. van Emden TS, Forn M, Forne I, Sarkadi Z, Capella M, Martin Caballero L, et al. Shelterin and subtelomeric DNA sequences control nucleosome maintenance and genome stability. EMBO Rep. 2019;20(1). doi: 10.15252/embr.201847181. PubMed PMID: 30420521; PubMed Central PMCID: PMCPMC6322387.
3. Collopy LC, Ware TL, Goncalves T, S IK, Yang Q, Amelina H, et al. LARP7 family proteins have conserved function in telomerase assembly. Nat Commun. 2018;9(1):557. doi: 10.1038/s41467-017-02296-4. PubMed PMID: 29422501; PubMed Central PMCID: PMCPMC5805788.
